# Supplementary material for: Selective Adsorption of Fluorine Contaminants from Spiked Wastewater via a Novel FeIII–CeIV-Based Layered Hydroxide Composite and Mechanism Analysis of Colloids and Surfaces
Source: Materials (Basel). 2025 Jun 5;18(11):2665. doi: 10.3390/ma18112665 (PMC12155687; doi:10.3390/ma18112665)
Supplement: Supplementary file 1 [file materials-18-02665-s001.zip]

Archive with 1 entries (1 files):
- materials-3533199-supplementary.pdf
